# Supplementary material for: Yeast Biodiversity in Fermented Doughs and Raw Cereal Matrices and the Study of Technological Traits of Selected Strains Isolated in Spain
Source: Microorganisms. 2020 Dec 26;9(1):47. doi: 10.3390/microorganisms9010047 (PMC7824024; doi:10.3390/microorganisms9010047)
Supplement: Supplementary file 1 [file microorganisms-09-00047-s001.zip]

Archive with 3 entries (2 files):
- microorganisms-1035953-supplementary-revised/
- microorganisms-1035953-supplementary-revised/microorganisms-1035953-supplementary-revised.docx
- microorganisms-1035953-supplementary-revised/Table S5. Chiva et al.xlsx
