# Supplementary material for: Yeast Biodiversity in Fermented Doughs and Raw Cereal Matrices and the Study of Technological Traits of Selected Strains Isolated in Spain
Source: Microorganisms. 2020 Dec 26;9(1):47. doi: 10.3390/microorganisms9010047 (PMC7824024; doi:10.3390/microorganisms9010047)
Supplement: Supplementary file 1 [file microorganisms-09-00047-s001.zip › microorganisms-1035953-supplementary-revised/Table S5. Chiva et al.xlsx]

## Sheet: MD7 wheat  (firm) 
BS1-WMW			FP-WMW
Species	%		Species	%
Pichia fermentans	39.627		Wickerhamomyces anomalus	54.175
Torulaspora delbrueckii	37.178		Torulaspora delbrueckii	33.208
Kazachstania servazzii	11.704		Pichia fermentans	7.509
Saccharomyces cerevisiae	5.319		Kazachstania servazzii	4.939
Wickerhamomyces anomalus	1.717		Saccharomyces cerevisiae	0.042
Cladosporium herbarum	0.746		Cladosporium herbarum	0.021
Cystofilobasidium macerans	0.606		Aureobasidium pullulans	0.015
Debaryomyces hansenii	0.305		Cystofilobasidium macerans	0.014
Myxotrichum sp.	0.289		Udeniomyces megalosporus	0.010
Cryptococcus terreus	0.261		Cryptovalsa ampelina	0.008
Clavaria sp.	0.173		Udeniomyces puniceus	0.006
Coniochaeta cateniformis	0.170		Coprinellus curtus	0.004
Psilachnum chrysostigmum	0.161		Mortierella sp.	0.004
Aspergillus amstelodami	0.152		Cryptococcus terreus	0.003
Penicillium charlesii	0.143		Kazachstania bulderi	0.003
Cryptococcus oeirensis	0.126		Mortierella elongata	0.003
Penicillium sp.	0.121		Alternaria porri	0.001
Mortierella sp.	0.115		Aspergillus amstelodami	0.001
Cryptococcus magnus	0.103		Aspergillus niger	0.001
Aspergillus caesiellus	0.089		Aspergillus sclerotiorum	0.001
Aspicilia sp.	0.088		Chrysosporium lobatum	0.001
Trichosporon asahii	0.073		Claviceps purpurea	0.001
Chaetomium sp.	0.071		Clitocybe sp.	0.001
Capronia sp.	0.070		Coniosporium sp.	0.001
Cryptococcus victoriae	0.063		Cryptococcus aerius	0.001
Claroideoglomus etunicatum	0.053		Cryptococcus chernovii	0.001
Cladophialophora sp.	0.049		Cryptococcus laurentii	0.001
Cryptococcus sp.	0.048		Cryptococcus magnus	0.001
Exophiala salmonis	0.046		Cryptococcus oeirensis	0.001
Aspergillus sclerotiorum	0.042		Cryptococcus podzolicus	0.001
Cryptococcus chernovii	0.042		Cryptococcus sp.	0.001
Aspergillus penicillioides	0.041		Cryptococcus victoriae	0.001
Malassezia restricta	0.037		Drechslera phlei	0.001
Cryptococcus aerius	0.026		Epicoccum nigrum	0.001
Aureobasidium pullulans	0.022		Exophiala xenobiotica	0.001
Pyrenophora lolii	0.022		Isaria cateniannulata	0.001
Cladosporium cladosporioides	0.021		Mortierella bainieri	0.001
Fusarium poae	0.020		Myxotrichum sp.	0.001
Scolecobasidium sp.	0.020		Ochrocladosporium elatum	0.001
Paraglomus sp.	0.017		Penicillium canariense	0.001
Sporobolomyces sp.	0.008		Penicillium charlesii	0.001
Glomus sp.	0.005		Penicillium implicatum	0.001
Claviceps purpurea	0.004		Penicillium sizovae	0.001
Neophaeosphaeria sp.	0.003		Penicillium sp.	0.001
Penicillium sizovae	0.003		Pleospora herbarum	0.001
Kazachstania bulderi	0.002		Sporobolomyces sp.	0.001
Alternaria solani	0.001		Ulocladium chartarum	0.001
Articulospora sp.	0.001
Aspergillus niger	0.001
Cryptococcus adeliensis	0.001
Cryptococcus friedmannii	0.001
Cryptovalsa ampelina	0.001
Lipomyces lipofer	0.001
Penicillium nodositatum	0.001
Udeniomyces megalosporus	0.001

## Sheet: MD8 wheat  (liquid) 
BS1-WMW liq			FP-WMW liq
Species	%		Species	%
Kazachstania servazzii	43.232		Kazachstania bulderi	55.657
Pichia fermentans	27.512		Pichia fermentans	34.841
Torulaspora delbrueckii	26.259		Kazachstania servazzii	8.382
Wickerhamomyces anomalus	1.224		Wickerhamomyces anomalus	0.692
Saccharomyces cerevisiae	0.745		Cladosporium herbarum	0.102
Cladosporium herbarum	0.496		Saccharomyces cerevisiae	0.090
Alternaria leptinellae	0.120		Torulaspora delbrueckii	0.060
Cystofilobasidium macerans	0.061		Myxotrichum sp.	0.016
Claviceps purpurea	0.041		Penicillium sizovae	0.012
Cryptococcus chernovii	0.020		Cystofilobasidium macerans	0.010
Ulocladium chartarum	0.019		Chaetomium sp.	0.008
Pyrenophora graminea	0.016		Penicillium citrinum	0.007
Pyrenophora lolii	0.016		Alternaria leptinellae	0.006
Cryptococcus victoriae	0.014		Chrysosporium lobatum	0.006
Penicillium sizovae	0.014		Claviceps purpurea	0.006
Epicoccum nigrum	0.011		Penicillium charlesii	0.006
Pleospora herbarum	0.011		Cladosporium dominicanum	0.005
Aspergillus cibarius	0.010		Cryptococcus victoriae	0.005
Diaporthe viticola	0.010		Dioszegia fristingensis	0.005
Cryptococcus magnus	0.009		Dioszegia hungarica	0.005
Aureobasidium pullulans	0.008		Sporobolomyces sp.	0.005
Botrytis cinerea	0.008		Pyrenophora lolii	0.004
Cryptococcus wieringae	0.008		Aspergillus sp.	0.003
Pyrenophora avenae	0.008		Botrytis cinerea	0.003
Sporobolomyces sp.	0.008		Monographella nivalis	0.003
Udeniomyces kanasensis	0.008		Penicillium implicatum	0.003
Arthrobotrys brochopaga	0.006		Udeniomyces kanasensis	0.003
Aspergillus sp.	0.006		Aspergillus amstelodami	0.003
Chrysosporium lobatum	0.006		Aureobasidium pullulans	0.003
Cryptococcus oeirensis	0.006		Cephalotheca sulfurea	0.003
Udeniomyces megalosporus	0.006		Cryptococcus aerius	0.003
Ajellomyces crescens	0.005		Cryptococcus wieringae	0.003
Hypocrea atroviridis	0.005		Paraglomus sp.	0.003
Acremonium alternatum	0.004		Seimatosporium botan	0.003
Coniochaeta cateniformis	0.004		Venturia hystrioides	0.003
Dioszegia fristingensis	0.004		Ajellomyces crescens	0.002
Malassezia restricta	0.004		Aspergillus sclerotiorum	0.002
Candida ethanolica	0.003		Clavaria sp.	0.002
Chalastospora obclavata	0.003		Debaryomyces hansenii	0.002
Clavaria sp.	0.003		Mortierella sp.	0.002
Cryptococcus saitoi	0.003		Pyrenochaeta sp.	0.002
Cryptococcus terreus	0.003		Udeniomyces puniceus	0.002
Dioszegia hungarica	0.003		Acremonium alternatum	0.001
Drechslera phlei	0.003		Acremonium stromaticum	0.001
Entrophospora sp.	0.003		Aspergillus cibarius	0.001
Fusarium oxysporum	0.003		Aspergillus niger	0.001
Kazachstania bulderi	0.003		Aspergillus penicillioides	0.001
Monographella nivalis	0.003		Capronia sp.	0.001
Mortierella sp.	0.003		Cladosporium sphaerospermum	0.001
Phaeosphaeria avenaria	0.003		Cordyceps bassiana	0.001
Trichosporon moniliiforme	0.003		Cortinarius sp.	0.001
Candida railenensis	0.001		Cryptococcus chernovii	0.001
Candida vini	0.001		Cryptococcus terreus	0.001
Chaetomium sp.	0.001		Exophiala salmonis	0.001
Cryptovalsa ampelina	0.001		Holtermannia corniformis	0.001
Exophiala opportunistica	0.001		Lipomyces tetrasporus	0.001
Geotrichum candidum	0.001		Microascus sp.	0.001
Gibberella zeae	0.001		Penicillium brevicompactum	0.001
Hanseniaspora uvarum	0.001		Penicillium monsgalena	0.001
Lecanicillium dimorphum	0.001		Phaeococcomyces sp.	0.001
Leptosphaeria rubefaciens	0.001		Pleospora herbarum	0.001
Metschnikowia pulcherrima	0.001		Podospora sp.	0.001
Mortierella elongata	0.001		Udeniomyces megalosporus	0.001
Penicillium citrinum	0.001		Xylaria sp.	0.001
Penicillium paneum	0.001
Penicillium sp.	0.001
Pestalotiopsis sp.	0.001
Pichia manshurica	0.001
Tumularia sp.	0.001

## Sheet: MD11 tritordeum (firm)
BS1-WMtr			FP-WMtr
Species	%		Species	%
Torulaspora delbrueckii	47.473		Kazachstania servazzii	31.458
Kazachstania servazzii	46.095		Torulaspora delbrueckii	24.964
Pichia fermentans	3.944		Wickerhamomyces anomalus	22.585
Saccharomyces cerevisiae	1.632		Saccharomyces cerevisiae	15.678
Cladosporium herbarum	0.290		Cladosporium herbarum	1.975
Pleospora herbarum	0.09		Pichia fermentans	1.709
Wickerhamomyces anomalus	0.088		Pleospora herbarum	0.437
Alternaria leptinellae	0.059		Epicoccum nigrum	0.237
Epicoccum nigrum	0.051		Wallemia sebi	0.162
Wallemia sebi	0.051		Chalastospora ellipsoidea	0.105
Penicillium sizovae	0.029		Alternaria leptinellae	0.103
Chalastospora ellipsoidea	0.022		Penicillium sizovae	0.051
Penicillium citrinum	0.015		Ulocladium chartarum	0.048
Aspergillus cibarius	0.011		Penicillium brevicompactum	0.031
Aspergillus niger	0.011		Cryptococcus oeirensis	0.026
Aspergillus wentii	0.011		Pyrenophora avenae	0.020
Cladosporium sphaerospermum	0.011		Aureobasidium pullulans	0.018
Cryptococcus terreus	0.011		Bipolaris eleusines	0.017
Drechslera phlei	0.011		Cladosporium ramotenellum	0.017
Penicillium brevicompactum	0.011		Cryptococcus chernovii	0.017
Aspergillus sclerotiorum	0.007		Cladosporium cladosporioides	0.013
Aureobasidium pullulans	0.007		Curvularia hawaiiensis	0.013
Kazachstania bulderi	0.007		Hypocrea atroviridis	0.013
Ulocladium chartarum	0.007		Penicillium oxalicum	0.013
Ajellomyces crescens	0.004		Aspergillus cibarius	0.011
Aspergillus lanosus	0.004		Aspergillus wentii	0.011
Chalastospora obclavata	0.004		Cystofilobasidium macerans	0.011
Cladosporium cladosporioides	0.004		Pyrenophora lolii	0.011
Claroideoglomus claroideum	0.004		Aspergillus amstelodami	0.009
Coniochaeta cateniformis	0.004		Drechslera phlei	0.009
Cryptococcus dimennae	0.004		Fusarium oxysporum	0.009
Cystofilobasidium macerans	0.004		Mortierella sp.	0.009
Fusarium oxysporum	0.004		Phaeosphaeria avenaria	0.009
Gibberella intricans	0.004		Aspergillus insuetus	0.007
Phaeosphaeria avenaria	0.004		Aspergillus xerophilus	0.007
Seimatosporium botan	0.004		Chrysosporium lobatum	0.007
Trichosporon asahii	0.004		Coniochaeta cateniformis	0.007
Zasmidium cellare	0.004		Penicillium bilaiae	0.007
			Penicillium sp.	0.007
			Ajellomyces crescens	0.006
			Arthrobotrys brochopaga	0.006
			Aspergillus niger	0.006
			Boeremia exigua	0.006
			Capronia sp.	0.006
			Chalastospora obclavata	0.006
			Clavaria sp.	0.006
			Cryptococcus magnus	0.006
			Cryptococcus saitoi	0.006
			Dioszegia hungarica	0.006
			Monographella nivalis	0.006
			Seimatosporium botan	0.006
			Venturia hystrioides	0.006
			Aspergillus sclerotiorum	0.004
			Chaetomium sp.	0.004
			Cistella sp.	0.004
			Cryptococcus sp.	0.004
			Cryptococcus wieringae	0.004
			Hanseniaspora osmophila	0.004
			Hispidoconidioma sp.	0.004
			Lecythophora fasciculata	0.004
			Penicillium citrinum	0.004
			Phialophora hyalina	0.004
			Sarocladium strictum	0.004
			Sarocladium zeae	0.004
			Sporobolomyces sp.	0.004
			Udeniomyces megalosporus	0.004
			Udeniomyces puniceus	0.004
			Acremonium persicinum	0.002
			Alternaria porri	0.002
			Aspergillus halophilicus	0.002
			Botrytis cinerea	0.002
			Cladosporium sphaerospermum	0.002
			Claviceps purpurea	0.002
			Cryptococcus adeliensis	0.002
			Cryptococcus victoriae	0.002
			Gibberella intricans	0.002
			Holtermannia corniformis	0.002
			Kazachstania bulderi	0.002
			Malassezia globosa	0.002
			Malassezia restricta	0.002
			Penicillium implicatum	0.002
			Peyronellaea calorpreferens	0.002
			Pyrenophora graminea	0.002
			Rhodotorula mucilaginosa	0.002
			Serendipita vermifera	0.002

## Sheet: MD12 tritordeum (liquid)
BS1-WMtr liq			FP-WMtr liq
Species	%		Species	%
Kazachstania servazzii	40.260		Pichia fermentans	48.086
Pichia fermentans	33.012		Kazachstania bulderi	21.537
Torulaspora delbrueckii	11.794		Kazachstania servazzii	19.848
Seimatosporium botan	9.988		Wickerhamomyces anomalus	8.097
Cladosporium herbarum	1.740		Cladosporium herbarum	0.565
Wickerhamomyces anomalus	0.789		Torulaspora delbrueckii	0.305
Pleospora herbarum	0.541		Lecythophora fasciculata	0.202
Epicoccum nigrum	0.242		Pleospora herbarum	0.162
Wallemia sebi	0.200		Saccharomyces cerevisiae	0.118
Saccharomyces cerevisiae	0.153		Epicoccum nigrum	0.108
Penicillium brevicompactum	0.151		Wallemia sebi	0.089
Alternaria leptinellae	0.139		Penicillium sizovae	0.081
Aspergillus wentii	0.134		Penicillium brevicompactum	0.065
Cryptococcus chernovii	0.092		Alternaria leptinellae	0.064
Chalastospora ellipsoidea	0.088		Coniochaeta lignicola	0.060
Penicillium sizovae	0.086		Chaetomium sp.	0.052
Kazachstania bulderi	0.036		Chalastospora ellipsoidea	0.039
Fusarium oxysporum	0.034		Sebacina sp.	0.038
Curvularia hawaiiensis	0.030		Geomyces sp.	0.034
Phaeosphaeria avenaria	0.029		Serendipita vermifera	0.028
Aspergillus cibarius	0.028		Aspergillus wentii	0.027
Drechslera sp.	0.025		Byssochlamys zollerniae	0.027
Meyerozyma guilliermondii	0.025		Cryptococcus terreus	0.022
Cryptococcus oeirensis	0.019		Ulocladium chartarum	0.021
Aureobasidium pullulans	0.018		Coprinellus curtus	0.020
Aspergillus amstelodami	0.017		Peziza sp.	0.016
Ulocladium chartarum	0.017		Aspergillus cibarius	0.010
Sporobolomyces sp.	0.016		Clitocybe sp.	0.010
Tremella caloplacae	0.016		Orbilia sp.	0.009
Gibberella intricans	0.013		Scytalidium sp.	0.009
Monographella nivalis	0.013		Aureobasidium pullulans	0.008
Penicillium citrinum	0.013		Mortierella sp.	0.008
Cryptococcus victoriae	0.012		Arthrobotrys brochopaga	0.007
Drechslera phlei	0.012		Fusarium oxysporum	0.007
Sarocladium zeae	0.012		Penicillium citrinum	0.007
Aspergillus niger	0.010		Cistella sp.	0.006
Cladosporium cladosporioides	0.010		Myxotrichum sp.	0.006
Cryptococcus magnus	0.010		Cryptococcus saitoi	0.005
Cryptococcus terreus	0.010		Cryptococcus sp.	0.005
Penicillium bilaiae	0.010		Humicola grisea	0.005
Penicillium charlesii	0.010		Paecilomyces niveus	0.005
Bipolaris eleusines	0.009		Clavaria sp.	0.005
Cladosporium sphaerospermum	0.009		Neobulgaria sp.	0.005
Myxotrichum sp.	0.008		Penicillium sp.	0.005
Cryptococcus wieringae	0.007		Chalara vaccinii	0.004
Cryptococcus sp.	0.006		Cladosporium sphaerospermum	0.004
Mortierella sp.	0.006		Coniochaeta sp.	0.004
Aspergillus penicillioides	0.005		Cryptococcus oeirensis	0.004
Chrysosporium lobatum	0.005		Cryptococcus podzolicus	0.004
Pyrenophora avenae	0.005		Dioszegia fristingensis	0.004
Cladosporium ramotenellum	0.004		Podospora sp.	0.004
Claviceps purpurea	0.004		Pyrenophora avenae	0.004
Clonostachys rosea	0.004		Rasamsonia piperina	0.004
Penicillium concavorugulosum	0.004		Sistotrema sp.	0.004
Peyronellaea calorpreferens	0.004		Aspergillus amstelodami	0.003
Acremonium implicatum	0.003		Blastobotrys sp.	0.003
Ascochyta sp.	0.003		Boeremia exigua	0.003
Aspergillus bombycis	0.003		Cladosporium cladosporioides	0.003
Chaetomium sp.	0.003		Clavispora lusitaniae	0.003
Clavaria sp.	0.003		Cryptococcus chernovii	0.003
Exophiala opportunistica	0.003		Cryptococcus victoriae	0.003
Hypocrea atroviridis	0.003		Leohumicola minima	0.003
Lecanicillium dimorphum	0.003		Oidiodendron sp.	0.003
Penicillium sumatrense	0.003		Penicillium concavorugulosum	0.003
Radulidium subulatum	0.003		Rhizoscyphus sp.	0.003
Ajellomyces crescens	0.002		Wallemia muriae	0.003
Aspergillus sclerotiorum	0.002		Aspergillus insuetus	0.002
Botrytis cinerea	0.002		Cephalotheca sulfurea	0.002
Candida magnoliae	0.002		Coniochaeta mutabilis	0.002
Cortinarius sp.	0.002		Cryptococcus laurentii	0.002
Cystofilobasidium macerans	0.002		Cryptococcus magnus	0.002
Pyrenochaeta keratinophila	0.002		Entrophospora sp.	0.002
Pyrenochaeta sp.	0.002		Gibberella intricans	0.002
Pyrenophora graminea	0.002		Hormonema sp.	0.002
Pyrenophora lolii	0.002		Oidiodendron rhodogenum	0.002
Sclerostagonospora sp.	0.002		Penicillium inflatum	0.002
Acremonium alternatum	0.001		Peyronellaea calorpreferens	0.002
Alternaria porri	0.001		Phialocephala dimorphospora	0.002
Aspergillus halophilicus	0.001		Acremonium alternatum	0.002
Aspergillus sp.	0.001		Articulospora sp.	0.002
Boeremia exigua	0.001		Botrytis cinerea	0.002
Candida parapsilosis	0.001		Cladophialophora sp.	0.002
Coniochaeta lignicola	0.001		Cladosporium ramotenellum	0.002
Fusarium poae	0.001		Clitopilus hobsonii	0.002
Geomyces sp.	0.001		Coniochaeta cateniformis	0.002
Gibellulopsis sp.	0.001		Cryptococcus terricola	0.002
Holtermannia corniformis	0.001		Cystofilobasidium macerans	0.002
Penicillium monsgalena	0.001		Gibberella zeae	0.002
Penicillium oxalicum	0.001		Holtermannia corniformis	0.002
Rhodosporidium babjevae	0.001		Hyaloscypha sp.	0.002
Rhodotorula mucilaginosa	0.001		Mortierella elongata	0.002
Udeniomyces megalosporus	0.001		Penicillium lapidosum	0.002
			Penicillium levitum	0.002
			Penicillium primulinum	0.002
			Phaeosphaeria avenaria	0.002
			Phialemonium atrogriseum	0.002
			Pseudeurotium hygrophilum	0.002
			Sarocladium zeae	0.002
			Sporobolomyces sp.	0.002
			Tetracladium sp.	0.002
			Udeniomyces megalosporus	0.002
			Xenopolyscytalum pinea	0.002
			Acremonium implicatum	0.001
			Acremonium sp.	0.001
			Arachnomyces minimus	0.001
			Aspergillus halophilicus	0.001
			Aspergillus penicillioides	0.001
			Aspergillus sclerotiorum	0.001
			Aspergillus xerophilus	0.001
			Athelia sp.	0.001
			Caloplaca concreticola	0.001
			Candida subhashii	0.001
			Capronia sp.	0.001
			Chaetomidium galaicum	0.001
			Chrysosporium sp.	0.001
			Cryptococcus adeliensis	0.001
			Cryptococcus aerius	0.001
			Curvibasidium cygneicollum	0.001
			Curvularia hawaiiensis	0.001
			Drechslera phlei	0.001
			Hanseniaspora osmophila	0.001
			Luellia cystidiata	0.001
			Malassezia restricta	0.001
			Monographella nivalis	0.001
			Paecilomyces marquandii	0.001
			Penicillium bilaiae	0.001
			Penicillium canariense	0.001
			Penicillium menonorum	0.001
			Penicillium ochrochloron	0.001
			Penicillium roseopurpureum	0.001
			Pestalotiopsis sp.	0.001
			Phaeoacremonium hungaricum	0.001
			Phaeomoniella chlamydospora	0.001
			Phialophora hyalina	0.001
			Pyrenophora graminea	0.001
			Pyrenophora lolii	0.001
			Rhodotorula bloemfonteinensis	0.001
			Serendipita herbamans	0.001
			Stagonosporopsis dorenboschii	0.001
			Talaromyces leycettanus	0.001
			Udeniomyces puniceus	0.001
